# Supplementary material for: Comprehensive Analysis of Necroptosis-Related Long Noncoding RNA Immune Infiltration and Prediction of Prognosis in Patients With Colon Cancer
Source: Front Mol Biosci. 2022 Feb 14;9:811269. doi: 10.3389/fmolb.2022.811269 (PMC8883231; doi:10.3389/fmolb.2022.811269)
Supplement: Supplementary file 1 [file DataSheet1.ZIP]

Archive with 12 entries (10 files):
- cell line/
- cell line/FALEC.xlsx
- cell line/LCMT1-AS1.xlsx
- cell line/MACORIS.xlsx
- cell line/MYOSLID.xlsx
- cell line/ZEB1-AS1.xlsx
- cell line/ZKSCAN2-DT.xlsx
- tissue/
- tissue/LCMT1-AS1.xlsx
- tissue/MACORIS.xlsx
- tissue/MYOSLID.xlsx
- tissue/ZEB1-AS1.xlsx
