# Supplementary material for: Comprehensive Analysis of Necroptosis-Related Long Noncoding RNA Immune Infiltration and Prediction of Prognosis in Patients With Colon Cancer
Source: Front Mol Biosci. 2022 Feb 14;9:811269. doi: 10.3389/fmolb.2022.811269 (PMC8883231; doi:10.3389/fmolb.2022.811269)
Supplement: Supplementary file 1 [file DataSheet1.ZIP › cell line/FALEC.xlsx]

## Sheet: 0
target	sample	生物集名称	CT		ΔCT		ΔΔCT	2^-ΔΔCT
FALEC	HT29		33.7536	16.5804	17.1732	19.5643	-2.39107	5.24546
FALEC	HT29		33.1941	16.5804	16.6137	19.5643	-2.95061	7.73075
FALEC	HT29		32.9938	16.5804	16.4134	19.5643	-3.15088	8.88195
FALEC	NCM460		36.3935	16.0523	20.3412	19.5643	0.776915	0.583614
FALEC	NCM460		35.2969	16.0523	19.2445	19.5643	-0.319727	1.24809
FALEC	NCM460		35.1594	16.0523	19.1071	19.5643	-0.457187	1.37286
GAPDH	HT29		16.7211	16.5804
GAPDH	HT29		16.4799	16.5804
GAPDH	HT29		16.5403	16.5804
GAPDH	NCM460		16.1239	16.0523
GAPDH	NCM460		16.019	16.0523
GAPDH	NCM460		16.0141	16.0523

## Sheet: 运行信息
文件名	admin_2021-10-01 15-21-39_BR009259.pcrd
由用户创建	admin
注释
ID
运行已启动	10/01/2021 07:21:53 UTC
运行已结束	10/01/2021 08:47:18 UTC
样品体积	20
盖温度	105
扩增程序文件名	TRANSgen扩增程序.prcl
反应板设置文件名	Quick Plate_96 wells_SYBR Only.pltd
基座序列号	BR009259
光学头序列号	788BR08991
CFX Manager 版本	3.1.1517.0823.
