# Supplementary material for: Comprehensive Analysis of Necroptosis-Related Long Noncoding RNA Immune Infiltration and Prediction of Prognosis in Patients With Colon Cancer
Source: Front Mol Biosci. 2022 Feb 14;9:811269. doi: 10.3389/fmolb.2022.811269 (PMC8883231; doi:10.3389/fmolb.2022.811269)
Supplement: Supplementary file 1 [file DataSheet1.ZIP › cell line/LCMT1-AS1.xlsx]

## Sheet: 0
target	sample	生物集名称	CT		ΔCT		ΔΔCT	2^-ΔΔCT
GAPDH	HT29		15.685	15.7426
GAPDH	HT29		15.4451	15.7426
GAPDH	HT29		16.0978	15.7426
GAPDH	NCM460		15.3075	15.2102
GAPDH	NCM460		15.1199	15.2102
GAPDH	NCM460		15.2033	15.2102
LCMT1-AS1	HT29		30.2643	15.7426	14.5217	13.9057	0.615966	0.652493
LCMT1-AS1	HT29		30.0302	15.7426	14.2876	13.9057	0.381826	0.767465
LCMT1-AS1	HT29		30.1789	15.7426	14.4363	13.9057	0.530532	0.6923
LCMT1-AS1	NCM460		29.0503	15.2102	13.8401	13.9057	-0.0656679	1.04657
LCMT1-AS1	NCM460		29.3286	15.2102	14.1184	13.9057	0.212648	0.862952
LCMT1-AS1	NCM460		28.969	15.2102	13.7587	13.9057	-0.14698	1.10725

## Sheet: 运行信息
文件名	admin_2021-10-03 10-02-11_BR009259.pcrd
由用户创建	admin
注释
ID
运行已启动	10/03/2021 02:02:21 UTC
运行已结束	10/03/2021 03:29:08 UTC
样品体积	20
盖温度	105
扩增程序文件名	TRANSgen扩增程序.prcl
反应板设置文件名	Quick Plate_96 wells_SYBR Only.pltd
基座序列号	BR009259
光学头序列号	788BR08991
CFX Manager 版本	3.1.1517.0823.
