# Supplementary material for: Comprehensive Analysis of Necroptosis-Related Long Noncoding RNA Immune Infiltration and Prediction of Prognosis in Patients With Colon Cancer
Source: Front Mol Biosci. 2022 Feb 14;9:811269. doi: 10.3389/fmolb.2022.811269 (PMC8883231; doi:10.3389/fmolb.2022.811269)
Supplement: Supplementary file 1 [file DataSheet1.ZIP › cell line/MACORIS.xlsx]

## Sheet: 0
target	sample	生物集名称	CT		ΔCT		ΔΔCT	2^-ΔΔCT
GAPDH	HT29		15.3913	15.3909
GAPDH	HT29		15.4421	15.3909
GAPDH	HT29		15.4303	15.3909
GAPDH	HT29		15.2999	15.3909
GAPDH	NCM460		17.7064	17.7345
GAPDH	NCM460		17.6995	17.7345
GAPDH	NCM460		17.8227	17.7345
GAPDH	NCM460		17.7094	17.7345
MACORIS	HT29		35.3276	15.3909	19.9367	13.1362	6.80055	0.0089708
MACORIS	HT29		35.0788	15.3909	19.6879	13.1362	6.55173	0.0106594
MACORIS	HT29		34.8608	15.3909	19.4699	13.1362	6.33377	0.0123978
MACORIS	HT29		35.0327	15.3909	19.6418	13.1362	6.50564	0.0110054
MACORIS	NCM460		31.0632	17.7345	13.3287	13.1362	0.192508	0.875083
MACORIS	NCM460		30.73	17.7345	12.9955	13.1362	-0.140674	1.10242
MACORIS	NCM460		31.076	17.7345	13.3415	13.1362	0.205322	0.867345
MACORIS	NCM460		30.6135	17.7345	12.879	13.1362	-0.257157	1.19512

## Sheet: 运行信息
文件名	admin_2021-10-30 14-46-33_BR009259.pcrd
由用户创建	admin
注释
ID
运行已启动	10/30/2021 06:46:41 UTC
运行已结束	10/30/2021 08:12:31 UTC
样品体积	20
盖温度	105
扩增程序文件名	TRANSgen扩增程序.prcl
反应板设置文件名	Quick Plate_96 wells_SYBR Only.pltd
基座序列号	BR009259
光学头序列号	788BR08991
CFX Manager 版本	3.1.1517.0823.
