# Supplementary material for: Comprehensive Analysis of Necroptosis-Related Long Noncoding RNA Immune Infiltration and Prediction of Prognosis in Patients With Colon Cancer
Source: Front Mol Biosci. 2022 Feb 14;9:811269. doi: 10.3389/fmolb.2022.811269 (PMC8883231; doi:10.3389/fmolb.2022.811269)
Supplement: Supplementary file 1 [file DataSheet1.ZIP › cell line/MYOSLID.xlsx]

## Sheet: 0
target	sample	生物集名称	CT		ΔCT		ΔΔCT	2^-ΔΔCT
GAPDH	HT29		15.1742	15.1872
GAPDH	HT29		15.2016	15.1872
GAPDH	HT29		15.1859	15.1872
GAPDH	NCM460		17.7869	17.7822
GAPDH	NCM460		17.8323	17.7822
GAPDH	NCM460		17.7275	17.7822
MYOSLID	HT29		32.3804	15.1872	17.1932	12.6577	4.53555	0.0431185
MYOSLID	HT29		32.8041	15.1872	17.6169	12.6577	4.9592	0.0321463
MYOSLID	HT29		33.2652	15.1872	18.0779	12.6577	5.42025	0.0233529
MYOSLID	NCM460		30.1328	17.7822	12.3506	12.6577	-0.307078	1.2372
MYOSLID	NCM460		30.9669	17.7822	13.1847	12.6577	0.527049	0.693973
MYOSLID	NCM460		30.2199	17.7822	12.4377	12.6577	-0.219972	1.16471

## Sheet: 运行信息
文件名	admin_2021-10-30 14-46-33_BR009259.pcrd
由用户创建	admin
注释
ID
运行已启动	10/30/2021 06:46:41 UTC
运行已结束	10/30/2021 08:12:31 UTC
样品体积	20
盖温度	105
扩增程序文件名	TRANSgen扩增程序.prcl
反应板设置文件名	Quick Plate_96 wells_SYBR Only.pltd
基座序列号	BR009259
光学头序列号	788BR08991
CFX Manager 版本	3.1.1517.0823.
