# Supplementary material for: Comprehensive Analysis of Necroptosis-Related Long Noncoding RNA Immune Infiltration and Prediction of Prognosis in Patients With Colon Cancer
Source: Front Mol Biosci. 2022 Feb 14;9:811269. doi: 10.3389/fmolb.2022.811269 (PMC8883231; doi:10.3389/fmolb.2022.811269)
Supplement: Supplementary file 1 [file DataSheet1.ZIP › cell line/ZEB1-AS1.xlsx]

## Sheet: 0
target	sample	生物集名称	CT		ΔCT		ΔΔCT	2^-ΔΔCT
GAPDH	HT29		15.7638	15.8888
GAPDH	HT29		15.9389	15.8888
GAPDH	HT29		15.9638	15.8888
GAPDH	NCM460		14.2329	14.5887
GAPDH	NCM460		14.8379	14.5887
GAPDH	NCM460		14.6953	14.5887
ZEB1-AS1	HT29		25.6948	15.8888	9.80595	12.2354	-2.42946	5.38692
ZEB1-AS1	HT29		25.9711	15.8888	10.0822	12.2354	-2.15317	4.44804
ZEB1-AS1	HT29		25.8417	15.8888	9.95287	12.2354	-2.28255	4.86536
ZEB1-AS1	NCM460		26.7811	14.5887	12.1924	12.2354	-0.0430078	1.03026
ZEB1-AS1	NCM460		26.916	14.5887	12.3273	12.2354	0.0918646	0.938309
ZEB1-AS1	NCM460		26.7753	14.5887	12.1866	12.2354	-0.0488568	1.03444

## Sheet: 运行信息
文件名	admin_2021-10-13 10-38-58_BR009259.pcrd
由用户创建	admin
注释
ID
运行已启动	10/13/2021 02:39:09 UTC
运行已结束	10/13/2021 19:55:46 UTC
样品体积	20
盖温度	105
扩增程序文件名	TRANSgen扩增程序.prcl
反应板设置文件名	Quick Plate_96 wells_SYBR Only.pltd
基座序列号	BR009259
光学头序列号	788BR08991
CFX Manager 版本	3.1.1517.0823.
