# Supplementary material for: Comprehensive Analysis of Necroptosis-Related Long Noncoding RNA Immune Infiltration and Prediction of Prognosis in Patients With Colon Cancer
Source: Front Mol Biosci. 2022 Feb 14;9:811269. doi: 10.3389/fmolb.2022.811269 (PMC8883231; doi:10.3389/fmolb.2022.811269)
Supplement: Supplementary file 1 [file DataSheet1.ZIP › cell line/ZKSCAN2-DT.xlsx]

## Sheet: 0
target	sample	生物集名称	CT		ΔCT		ΔΔCT	2^-ΔΔCT
GAPDH	HT29		16.0986	16.0413
GAPDH	HT29		15.9376	16.0413
GAPDH	HT29		16.0879	16.0413
GAPDH	NCM460		15.2503	15.2327
GAPDH	NCM460		15.1259	15.2327
GAPDH	NCM460		15.322	15.2327
ZKSCAN2-DT	HT29		33.6913	16.0413	17.6499	21.9494	-4.29941	19.6903
ZKSCAN2-DT	HT29		33.8413	16.0413	17.8	21.9494	-4.14939	17.7455
ZKSCAN2-DT	HT29		33.9765	16.0413	17.9351	21.9494	-4.01421	16.1584
ZKSCAN2-DT	NCM460		36.2063	15.2327	20.9735	21.9494	-0.975809	1.96674
ZKSCAN2-DT	NCM460		38.2475	15.2327	23.0147	21.9494	1.06539	0.477845
ZKSCAN2-DT	NCM460		37.0925	15.2327	21.8598	21.9494	-0.0895773	1.06406

## Sheet: 运行信息
文件名	admin_2021-10-02 15-22-23_BR009259.pcrd
由用户创建	admin
注释
ID
运行已启动	10/02/2021 07:22:42 UTC
运行已结束	10/02/2021 08:48:25 UTC
样品体积	20
盖温度	105
扩增程序文件名	TRANSgen扩增程序.prcl
反应板设置文件名	Quick Plate_96 wells_SYBR Only.pltd
基座序列号	BR009259
光学头序列号	788BR08991
CFX Manager 版本	3.1.1517.0823.
