# Supplementary material for: Comprehensive Analysis of Necroptosis-Related Long Noncoding RNA Immune Infiltration and Prediction of Prognosis in Patients With Colon Cancer
Source: Front Mol Biosci. 2022 Feb 14;9:811269. doi: 10.3389/fmolb.2022.811269 (PMC8883231; doi:10.3389/fmolb.2022.811269)
Supplement: Supplementary file 1 [file DataSheet1.ZIP › tissue/LCMT1-AS1.xlsx]

## Sheet: 0
target	sample	生物集名称	ct	起始模板量 (SQ)	起始模板量的对数值	SQ 平均值	SQ 标准偏差	设定点	反应孔注释		Δct		ΔΔct	2^-ΔΔCT	mean
GAPDH	1N		19.704				0	60		19.7045
GAPDH	1N		19.7263				0	60		19.7045
GAPDH	1N		19.6834				0	60		19.7045
GAPDH	1T		18.6747				0	60		18.5703
GAPDH	1T		18.5294				0	60		18.5703
GAPDH	1T		18.5067				0	60		18.5703
GAPDH	2N		20.06				0	60		19.9836
GAPDH	2N		19.8717				0	60		19.9836
GAPDH	2N		20.0192				0	60		19.9836
GAPDH	2T		17.357				0	60		17.2864
GAPDH	2T		17.2163				0	60		17.2864
GAPDH	2T		17.286				0	60		17.2864
GAPDH	3N		24.1485				0	60		24.159
GAPDH	3N		24.206				0	60		24.159
GAPDH	3N		24.1224				0	60		24.159
GAPDH	3T		17.7164				0	60		17.6584
GAPDH	3T		17.685				0	60		17.6584
GAPDH	3T		17.5739				0	60		17.6584
GAPDH	4N		19.5513				0	60		19.5494
GAPDH	4N		19.5942				0	60		19.5494
GAPDH	4N		19.5026				0	60		19.5494
GAPDH	4T		18.0142				0	60		17.9842
GAPDH	4T		18.0506				0	60		17.9842
GAPDH	4T		17.8878				0	60		17.9842
GAPDH	5N		21.4435							21.4927
GAPDH	5N		21.4927							21.4927
GAPDH	5N		21.5419							21.4927
GAPDH	5T		16.3382							16.3412
GAPDH	5T		16.3206							16.3412
GAPDH	5T		16.3649							16.3412
GAPDH-2	6N		20.2375				0	60		20.1698
GAPDH-2	6N		20.1818				0	60		20.1698
GAPDH-2	6N		20.0901				0	60		20.1698
GAPDH-2	6T		17.2467				0	60		17.1559
GAPDH-2	6T		17.1455				0	60		17.1559
GAPDH-2	6T		17.0756				0	60		17.1559
LCMDT-AS1	2N		33.7369				0	60		19.9836	13.7533	13.5683	0.184957	0.879675	1.03185
LCMDT-AS1	2N		33.0571				0	60		19.9836	13.0735	13.5683	-0.49484	1.40916
LCMDT-AS1	2N		33.8618				0	60		19.9836	13.8782	13.5683	0.309883	0.806707
LCMDT-AS1	2T		34.4629				0	60		17.2864	17.1764	13.5683	3.6081	0.0820073	0.1714
LCMDT-AS1	2T		34.2589				0	60		17.2864	16.9725	13.5683	3.40412	0.0944622
LCMDT-AS1	2T		32.4208				0	60		17.2864	15.1344	13.5683	1.56605	0.337731
LCMDT-AS1	3N		35.6359				0	60		24.159	11.4769	11.0923	0.384643	0.765969	1.05324
LCMDT-AS1	3N		34.616				0	60		24.159	10.457	11.0923	-0.635282	1.55324
LCMDT-AS1	3N		35.5019				0	60		24.159	11.3429	11.0923	0.25064	0.840524
LCMDT-AS1	3T		36.1635				0	60		17.6584	18.5051	11.0923	7.41285	0.00586828	0.0125441
LCMDT-AS1	3T		35.8773				0	60		17.6584	18.2189	11.0923	7.12661	0.00715609
LCMDT-AS1	3T		34.0954				0	60		17.6584	16.437	11.0923	5.34473	0.024608
LCMT1-AS1	1N		33.8687				0	60		19.7045	14.1642	14.4323	-0.268122	1.20424	1.00951
LCMT1-AS1	1N		34.3343				0	60		19.7045	14.6297	14.4323	0.197412	0.872114
LCMT1-AS1	1N		34.2076				0	60		19.7045	14.503	14.4323	0.0707103	0.952169
LCMT1-AS1	1T		34.2403				0	60		18.5703	15.67	14.4323	1.2377	0.424047	0.404678
LCMT1-AS1	1T		33.7327				0	60		18.5703	15.1624	14.4323	0.730066	0.602876
LCMT1-AS1	1T		35.4206				0	60		18.5703	16.8504	14.4323	2.41804	0.187111
LCMT1-AS1	4N		35.685				0	60		19.5494	16.1356	15.4798	0.655852	0.634701	1.1812
LCMT1-AS1	4N		35.5037				0	60		19.5494	15.9543	15.4798	0.474562	0.719685
LCMT1-AS1	4N		33.8987				0	60		19.5494	14.3494	15.4798	-1.13041	2.18921
LCMT1-AS1	4T		35.939				0	60		17.9842	17.9549	15.4798	2.47508	0.179857	0.291661
LCMT1-AS1	4T		35.5535				0	60		17.9842	17.5694	15.4798	2.08958	0.23495
LCMT1-AS1	4T		34.5837				0	60		17.9842	16.5995	15.4798	1.11974	0.460176
LCMT1-AS1	5N		35.151							21.4927	13.6583	13.4057	0.252659	0.839348	1.02101
LCMT1-AS1	5N		35.05							21.4927	13.5573	13.4057	0.151639	0.900227
LCMT1-AS1	5N		34.4941							21.4927	13.0014	13.4057	-0.404298	1.32344
LCMT1-AS1	5T		32.4422							16.3412	16.101	13.4057	2.69529	0.154396	0.14766
LCMT1-AS1	5T		32.0149							16.3412	15.6737	13.4057	2.26799	0.207619
LCMT1-AS1	5T		33.3735							16.3412	17.0323	13.4057	3.62657	0.0809642
LCMT1-AS1	6N		34.3461				0	60		20.1698	14.1763	13.7941	0.382232	0.76725	1.05235
LCMT1-AS1	6N		33.3338				0	60		20.1698	13.164	13.7941	-0.630076	1.54765
LCMT1-AS1	6N		34.2117				0	60		20.1698	14.0419	13.7941	0.247844	0.842154
LCMT1-AS1	6T		31.9817				0	60		17.1559	14.8258	13.7941	1.03174	0.48912	0.523516
LCMT1-AS1	6T		31.4544				0	60		17.1559	14.2985	13.7941	0.504382	0.704962
LCMT1-AS1	6T		32.3594				0	60		17.1559	15.2035	13.7941	1.40941	0.376465

## Sheet: 运行信息
文件名	admin_2021-12-18 10-27-15_BR009259.pcrd
由用户创建	admin
注释
ID
运行已启动	12/18/2021 02:27:24 UTC
运行已结束	12/18/2021 03:48:45 UTC
样品体积	10
盖温度	105
扩增程序文件名	刘力的扩i增模板.prcl
反应板设置文件名	Quick Plate_96 wells_SYBR Only.pltd
基座序列号	BR009259
光学头序列号	788BR08991
CFX Manager 版本	3.1.1517.0823.
