# Supplementary material for: Comprehensive Analysis of Necroptosis-Related Long Noncoding RNA Immune Infiltration and Prediction of Prognosis in Patients With Colon Cancer
Source: Front Mol Biosci. 2022 Feb 14;9:811269. doi: 10.3389/fmolb.2022.811269 (PMC8883231; doi:10.3389/fmolb.2022.811269)
Supplement: Supplementary file 1 [file DataSheet1.ZIP › tissue/MACORIS.xlsx]

## Sheet: 0
target	sample	生物集名称	ct		Δct		ΔΔct	2^-ΔΔct	mean
GAPDH	1N		19.5942	19.5538
GAPDH	1N		19.5255	19.5538
GAPDH	1N		19.5417	19.5538
GAPDH	1T		18.0765	18.0858
GAPDH	1T		18.0692	18.0858
GAPDH	1T		18.1119	18.0858
GAPDH	2N		19.3137	19.3086
GAPDH	2N		19.3145	19.3086
GAPDH	2N		19.2977	19.3086
GAPDH	2T		16.4541	16.5068
GAPDH	2T		16.6602	16.5068
GAPDH	2T		16.4062	16.5068
GAPDH	4N		20.3544	20.4186
GAPDH	4N		20.4948	20.4186
GAPDH	4N		20.4066	20.4186
GAPDH	4T		16.4453	16.487
GAPDH	4T		16.5495	16.487
GAPDH	4T		16.4661	16.487
GAPDH	6N		23.6966	23.8605
GAPDH	6N		23.82	23.8605
GAPDH	6N		24.0648	23.8605
GAPDH	6T		17.0658	17.0651
GAPDH	6T		17.0928	17.0651
GAPDH	6T		17.0367	17.0651
GAPDH	3N		19.3881	19.2967
GAPDH	3N		19.2639	19.2967
GAPDH	3N		19.2382	19.2967
GAPDH	3T		18.8208	18.7745
GAPDH	3T		18.7358	18.7745
GAPDH	3T		18.7669	18.7745
GAPDH	5N		19.7176	19.6226
GAPDH	5N		19.5329	19.6226
GAPDH	5N		19.6172	19.6226
GAPDH	5T		18.48	18.4227
GAPDH	5T		18.4472	18.4227
GAPDH	5T		18.3408	18.4227
MACORIS	1N		31.1372	19.5538	11.5834	11.7924	-0.20894	1.15584	1.00646
MACORIS	1N		31.3653	19.5538	11.8115	11.7924	0.0190987	0.986849
MACORIS	1N		31.536	19.5538	11.9822	11.7924	0.189841	0.876702
MACORIS	1T		33.1709	18.0858	15.0851	11.7924	3.29271	0.102046	0.136857
MACORIS	1T		33.2835	18.0858	15.1977	11.7924	3.40534	0.094382
MACORIS	1T		32.1016	18.0858	14.0157	11.7924	2.22336	0.214143
MACORIS	2N		33.0967	19.3086	13.7881	14.111	-0.322861	1.25081	1.02898
MACORIS	2N		33.914	19.3086	14.6054	14.111	0.494427	0.709844
MACORIS	2N		33.248	19.3086	13.9394	14.111	-0.171566	1.12628
MACORIS	2T		33.617	16.5068	17.1101	14.111	2.99916	0.125072	0.222672
MACORIS	2T		32.3631	16.5068	15.8563	14.111	1.74532	0.298267
MACORIS	2T		32.6488	16.5068	16.142	14.111	2.03105	0.244677
MACORIS	4N		34.0182	20.4186	13.5996	14.0175	-0.417883	1.33597	1.14672
MACORIS	4N		35.5771	20.4186	15.1585	14.0175	1.14099	0.453447
MACORIS	4N		33.713	20.4186	13.2944	14.0175	-0.723111	1.65074
MACORIS	4T		32.6612	16.487	16.1743	14.0175	2.15682	0.224251	0.239761
MACORIS	4T		32.4518	16.487	15.9648	14.0175	1.94738	0.259286
MACORIS	4T		32.5891	16.487	16.1022	14.0175	2.08469	0.235747
MACORIS	6N		32.5191	23.8605	8.65864	8.34054	0.318103	0.802124	1.02381
MACORIS	6N		32.3014	23.8605	8.44094	8.34054	0.100401	0.932774
MACORIS	6N		31.7825	23.8605	7.92204	8.34054	-0.418504	1.33654
MACORIS	6T		32.3702	17.0651	15.3051	8.34054	6.96456	0.00800677	0.0099725
MACORIS	6T		32.1909	17.0651	15.1258	8.34054	6.78529	0.00906618
MACORIS	6T		31.6883	17.0651	14.6232	8.34054	6.2827	0.0128446
MACORIS	3N		31.2352	19.2967	11.9385	11.7626	0.175914	0.885207	1.01205
MACORIS	3N		31.1934	19.2967	11.8966	11.7626	0.134047	0.911272
MACORIS	3N		30.7494	19.2967	11.4526	11.7626	-0.309961	1.23967
MACORIS	3T		32.4599	18.7745	13.6854	11.7626	1.92286	0.263732	0.258208
MACORIS	3T		32.3827	18.7745	13.6082	11.7626	1.84559	0.278241
MACORIS	3T		32.6409	18.7745	13.8664	11.7626	2.10376	0.23265
MACORIS	5N		31.3593	19.6226	11.7367	11.9316	-0.194918	1.14466	1.00845
MACORIS	5N		31.8103	19.6226	12.1878	11.9316	0.256163	0.837312
MACORIS	5N		31.4929	19.6226	11.8704	11.9316	-0.0612445	1.04337
MACORIS	5T		32.1464	18.4227	13.7237	11.9316	1.79212	0.288747	0.308453
MACORIS	5T		32.0527	18.4227	13.63	11.9316	1.69843	0.30812
MACORIS	5T		31.9603	18.4227	13.5377	11.9316	1.60608	0.328491

## Sheet: 运行信息
文件名	admin_2021-12-18 14-35-04_BR009259.pcrd
由用户创建	admin
注释
ID
运行已启动	12/18/2021 06:35:13 UTC
运行已结束	12/18/2021 07:55:31 UTC
样品体积	10
盖温度	105
扩增程序文件名	刘力的扩i增模板.prcl
反应板设置文件名	Quick Plate_96 wells_SYBR Only.pltd
基座序列号	BR009259
光学头序列号	788BR08991
CFX Manager 版本	3.1.1517.0823.
