# Supplementary material for: Comprehensive Analysis of Necroptosis-Related Long Noncoding RNA Immune Infiltration and Prediction of Prognosis in Patients With Colon Cancer
Source: Front Mol Biosci. 2022 Feb 14;9:811269. doi: 10.3389/fmolb.2022.811269 (PMC8883231; doi:10.3389/fmolb.2022.811269)
Supplement: Supplementary file 1 [file DataSheet1.ZIP › tissue/MYOSLID.xlsx]

## Sheet: 0
target	sample	生物集名称	ct		Δct		ΔΔct	2^-ΔΔct	mean
GAPDH	3N		19.6059	19.5946
GAPDH	3N		19.652	19.5946
GAPDH	3N		19.5259	19.5946
GAPDH	3T		19.2325	19.1863
GAPDH	3T		19.139	19.1863
GAPDH	3T		19.1874	19.1863
GAPDH	5N		20.5578	20.5184
GAPDH	5N		20.4942	20.5184
GAPDH	5N		20.5032	20.5184
GAPDH	5T		19.1371	19.0969
GAPDH	5T		19.086	19.0969
GAPDH	5T		19.0677	19.0969
GAPDH	1N		17.567	17.5795
GAPDH	1N		17.6	17.5795
GAPDH	1N		17.5714	17.5795
GAPDH	1T		20.4712	20.4373
GAPDH	1T		20.4493	20.4373
GAPDH	1T		20.3915	20.4373
GAPDH	2N		19.0454	19.0694
GAPDH	2N		19.0773	19.0694
GAPDH	2N		19.0856	19.0694
GAPDH	2T		21.602	21.5882
GAPDH	2T		21.5794	21.5882
GAPDH	2T		21.5834	21.5882
GAPDH	4N		22.7352	22.7854
GAPDH	4N		22.8727	22.7854
GAPDH	4N		22.7484	22.7854
GAPDH	4T		19.5193	19.4809
GAPDH	4T		19.4906	19.4809
GAPDH	4T		19.4326	19.4809
GAPDH-1	6N		21.7239	21.7195
GAPDH-1	6N		21.7234	21.7195
GAPDH-1	6N		21.7113	21.7195
GAPDH-1	6T		20.4807	20.5934
GAPDH-1	6T		20.6566	20.5934
GAPDH-1	6T		20.6428	20.5934
MYOLID	6N		33.2497	21.7195	11.5302	12.1049	-0.57477	1.48944	1.04343
MYOLID	6N		34.0392	21.7195	12.3196	12.1049	0.214684	0.861735
MYOLID	6N		34.1846	21.7195	12.465	12.1049	0.360086	0.779118
MYOLID	6T		30.7207	20.5934	10.1274	12.1049	-1.97756	3.93826	4.86879
MYOLID	6T		30.1759	20.5934	9.5825	12.1049	-2.52244	5.74551
MYOLID	6T		30.3989	20.5934	9.80552	12.1049	-2.29942	4.92259
MYOSLID	3N		32.0268	19.5946	12.4321	12.3347	0.09748	0.934664	1.00242
MYOSLID	3N		31.9687	19.5946	12.3741	12.3347	0.0394188	0.973047
MYOSLID	3N		31.7924	19.5946	12.1978	12.3347	-0.136899	1.09954
MYOSLID	3T		29.8888	19.1863	10.7025	12.3347	-1.63217	3.09979	4.01413
MYOSLID	3T		29.1856	19.1863	9.99931	12.3347	-2.33535	5.04672
MYOSLID	3T		29.559	19.1863	10.3727	12.3347	-1.96195	3.89588
MYOSLID	5N		31.757	20.5184	11.2386	11.042	0.196568	0.872624	1.01236
MYOSLID	5N		31.2487	20.5184	10.7303	11.042	-0.311712	1.24118
MYOSLID	5N		31.6756	20.5184	11.1572	11.042	0.115144	0.92329
MYOSLID	5T		29.1163	19.0969	10.0194	11.042	-1.02259	2.03157	1.81969
MYOSLID	5T		29.5377	19.0969	10.4408	11.042	-0.601198	1.51698
MYOSLID	5T		29.205	19.0969	10.1081	11.042	-0.933967	1.91052
MYOSLID	1N		30.7157	17.5795	13.1362	13.3096	-0.173351	1.12767	1.00476
MYOSLID	1N		30.8915	17.5795	13.312	13.3096	0.00244463	0.998307
MYOSLID	1N		31.0599	17.5795	13.4805	13.3096	0.170906	0.888285
MYOSLID	1T		29.5297	20.4373	9.09243	13.3096	-4.21715	18.5989	12.0644
MYOSLID	1T		30.0636	20.4373	9.62627	13.3096	-3.68331	12.8465
MYOSLID	1T		31.4997	20.4373	11.0623	13.3096	-2.24723	4.74771
MYOSLID	2N		33.1917	19.0694	14.1222	13.3516	0.770631	0.586161	1.24317
MYOSLID	2N		31.1307	19.0694	12.0613	13.3516	-1.29032	2.44582
MYOSLID	2N		32.9407	19.0694	13.8713	13.3516	0.519686	0.697524
MYOSLID	2T		32.2865	21.5882	10.6983	13.3516	-2.65333	6.29119	5.5304
MYOSLID	2T		32.2019	21.5882	10.6137	13.3516	-2.73792	6.67107
MYOSLID	2T		33.0803	21.5882	11.4921	13.3516	-1.85955	3.62894
MYOSLID	4N		34.9964	22.7854	12.211	12.6322	-0.421286	1.33912	1.07037
MYOSLID	4N		35.0441	22.7854	12.2586	12.6322	-0.37361	1.29559
MYOSLID	4N		36.2126	22.7854	13.4271	12.6322	0.794896	0.576385
MYOSLID	4T		30.429	19.4809	10.9482	12.6322	-1.68408	3.21336	4.56927
MYOSLID	4T		30.2893	19.4809	10.8085	12.6322	-1.82378	3.54007
MYOSLID	4T		29.3152	19.4809	9.83432	12.6322	-2.79792	6.95439

## Sheet: 运行信息
文件名	admin_2021-12-18 16-00-43_BR009259.pcrd
由用户创建	admin
注释
ID
运行已启动	12/18/2021 08:00:52 UTC
运行已结束	12/18/2021 09:14:33 UTC
样品体积	10
盖温度	105
扩增程序文件名	刘力的扩i增模板.prcl
反应板设置文件名	Quick Plate_96 wells_SYBR Only.pltd
基座序列号	BR009259
光学头序列号	788BR08991
CFX Manager 版本	3.1.1517.0823.
