# Supplementary material for: Comprehensive Analysis of Necroptosis-Related Long Noncoding RNA Immune Infiltration and Prediction of Prognosis in Patients With Colon Cancer
Source: Front Mol Biosci. 2022 Feb 14;9:811269. doi: 10.3389/fmolb.2022.811269 (PMC8883231; doi:10.3389/fmolb.2022.811269)
Supplement: Supplementary file 1 [file DataSheet1.ZIP › tissue/ZEB1-AS1.xlsx]

## Sheet: 0
target	sample	生物集名称	ct		Δct		ΔΔct	2^-ΔΔct	mean
GAPDH	1N		19.1752	19.3533
GAPDH	1N		19.4112	19.3533
GAPDH	1N		19.4736	19.3533
GAPDH	1T		18.2781	18.3988
GAPDH	1T		18.4461	18.3988
GAPDH	1T		18.4722	18.3988
GAPDH	2N		19.8844	19.8466
GAPDH	2N		19.9059	19.8466
GAPDH	2N		19.7495	19.8466
GAPDH	2T		17.279	17.2122
GAPDH	2T		17.181	17.2122
GAPDH	2T		17.1767	17.2122
GAPDH	4N		19.7694	19.9307
GAPDH	4N		19.9966	19.9307
GAPDH	4N		20.0261	19.9307
GAPDH	4T		22.1908	22.2783
GAPDH	4T		22.2066	22.2783
GAPDH	4T		22.4377	22.2783
GAPDH	6N		19.0525	19.1334
GAPDH	6N		19.1249	19.1334
GAPDH	6N		19.2227	19.1334
GAPDH	6T		17.5798	17.6848
GAPDH	6T		17.6565	17.6848
GAPDH	6T		17.818	17.6848
GAPDH	3N		19.4041	19.4529
GAPDH	3N		19.4612	19.4529
GAPDH	3N		19.4933	19.4529
GAPDH	3T		19.0225	18.9819
GAPDH	3T		18.954	18.9819
GAPDH	3T		18.9691	18.9819
GAPDH	5N		20.4429	20.3587
GAPDH	5N		20.3738	20.3587
GAPDH	5N		20.2595	20.3587
GAPDH	5T		19.1505	19.1998
GAPDH	5T		19.1407	19.1998
GAPDH	5T		19.3081	19.1998
ZEB1-AS1	1N		30.0556	19.3533	10.7023	10.7806	-0.078329	1.05579	1.00237
ZEB1-AS1	1N		30.0708	19.3533	10.7175	10.7806	-0.0631048	1.04471
ZEB1-AS1	1N		30.2754	19.3533	10.922	10.7806	0.141434	0.906618
ZEB1-AS1	1T		28.0703	18.3988	9.67152	10.7806	-1.10906	2.15705	2.02594
ZEB1-AS1	1T		28.192	18.3988	9.79326	10.7806	-0.987326	1.98251
ZEB1-AS1	1T		28.2246	18.3988	9.82581	10.7806	-0.954773	1.93827
ZEB1-AS1	2N		29.2972	19.8466	9.45056	9.56664	-0.116081	1.08379	1.01017
ZEB1-AS1	2N		29.7064	19.8466	9.85982	9.56664	0.293178	0.816102
ZEB1-AS1	2N		29.2361	19.8466	9.38954	9.56664	-0.177097	1.13061
ZEB1-AS1	2T		25.8305	17.2122	8.61829	9.56664	-0.948347	1.92966	1.82409
ZEB1-AS1	2T		25.9553	17.2122	8.7431	9.56664	-0.823535	1.76974
ZEB1-AS1	2T		25.9528	17.2122	8.74054	9.56664	-0.826096	1.77288
ZEB1-AS1	4N		30.0289	19.9307	10.0982	10.3161	-0.217913	1.16305	1.00743
ZEB1-AS1	4N		30.2527	19.9307	10.322	10.3161	0.00588931	0.995926
ZEB1-AS1	4N		30.4588	19.9307	10.5281	10.3161	0.212023	0.863326
ZEB1-AS1	4T		31.6575	22.2783	9.37919	10.3161	-0.936888	1.91439	1.52205
ZEB1-AS1	4T		31.9129	22.2783	9.63456	10.3161	-0.681516	1.60382
ZEB1-AS1	4T		32.5269	22.2783	10.2485	10.3161	-0.0675603	1.04794
ZEB1-AS1	6N		30.4019	19.1334	11.2685	11.4867	-0.21822	1.1633	1.01959
ZEB1-AS1	6N		30.4259	19.1334	11.2925	11.4867	-0.194255	1.14413
ZEB1-AS1	6N		31.0326	19.1334	11.8992	11.4867	0.412476	0.751333
ZEB1-AS1	6T		28.0762	17.6848	10.3914	11.4867	-1.09534	2.13663	2.10139
ZEB1-AS1	6T		28.1067	17.6848	10.4219	11.4867	-1.0648	2.09188
ZEB1-AS1	6T		28.118	17.6848	10.4332	11.4867	-1.05356	2.07565
ZEB1-AS1	3N		28.9203	19.4529	9.46739	8.98162	0.48577	0.714116	1.02718
ZEB1-AS1	3N		28.2271	19.4529	8.77419	8.98162	-0.207436	1.15463
ZEB1-AS1	3N		28.1562	19.4529	8.70329	8.98162	-0.278334	1.21279
ZEB1-AS1	3T		27.414	18.9819	8.43215	8.98162	-0.549468	1.46355	1.35303
ZEB1-AS1	3T		27.579	18.9819	8.59711	8.98162	-0.384517	1.30542
ZEB1-AS1	3T		27.596	18.9819	8.61412	8.98162	-0.3675	1.29012
ZEB1-AS1	5N		30.4144	20.3587	10.0557	9.64195	0.413735	0.750678	1.01987
ZEB1-AS1	5N		29.7614	20.3587	9.40263	9.64195	-0.23932	1.18044
ZEB1-AS1	5N		29.8263	20.3587	9.46754	9.64195	-0.174414	1.12851
ZEB1-AS1	5T		28.5113	19.1998	9.31154	9.64195	-0.330408	1.25737	1.32605
ZEB1-AS1	5T		28.499	19.1998	9.29918	9.64195	-0.342768	1.26819
ZEB1-AS1	5T		28.3031	19.1998	9.10331	9.64195	-0.538638	1.4526

## Sheet: 运行信息
文件名	admin_2021-12-15 12-50-02_BR009259.pcrd
由用户创建	admin
注释
ID
运行已启动	12/15/2021 04:50:09 UTC
运行已结束	12/15/2021 06:10:33 UTC
样品体积	10
盖温度	105
扩增程序文件名	刘力的扩i增模板.prcl
反应板设置文件名	Quick Plate_96 wells_SYBR Only.pltd
基座序列号	BR009259
光学头序列号	788BR08991
CFX Manager 版本	3.1.1517.0823.
